# Supplementary material for: Achieving High-Energy-Density Graphene/Single-Walled Carbon Nanotube Lithium-Ion Capacitors from Organic-Based Electrolytes
Source: Nanomaterials (Basel). 2023 Dec 22;14(1):45. doi: 10.3390/nano14010045 (PMC10780324; doi:10.3390/nano14010045)
Supplement: Supplementary file 1 [file nanomaterials-14-00045-s001.zip]

Archive with 1 entries (1 files):
- nanomaterials-2759259-supplementary.pdf
